# Supplementary material for: Psychometric Properties of the Coparenting Relationship Scale in Ecuadorian Parents
Source: Eur J Investig Health Psychol Educ. 2025 Jun 25;15(7):117. doi: 10.3390/ejihpe15070117 (PMC12295813; doi:10.3390/ejihpe15070117)
Supplement: Supplementary file 1 [file ejihpe-15-00117-s001.zip]

Archive with 1 entries (1 files):
- ejihpe-3609468-supplementary.pdf
